# Supplementary material for: Effect of Modulating Activity of DLPFC and Gender on Search Behavior: A tDCS Experiment
Source: Front Hum Neurosci. 2018 Aug 21;12:325. doi: 10.3389/fnhum.2018.00325 (PMC6110849; doi:10.3389/fnhum.2018.00325)
Supplement: TABLE S1 — Experimental data and questionnaire information. The means and medians of search duration, accepted point and search income before and after the stimulation are listed in the table. The data from Q2 column to Q13 column correspond to the questions on the questionnaire. [file Data_Sheet_1.XLSX]

## Sheet: raw data of search
subject number	stimulation type	age	gender	pre-search duraion	pre-accepted point	pre-search income	post-search duraion	post-accepted point	post-search income	pre-search duraion	pre-accepted point	pre-search income	post-search duraion	post-accepted point	post-search income	Q2	Q3	Q4	Q5	Q6	Q7-1	Q7-2	Q8	Q9	Q10	Q11	Q12	Q13
detailed description	1-sham;2-left anodal/right cathodal;3-right anodal/left cathodal		0-male;1-female	means of parameters						medians of parameters						0-No;1-Yes	0-Country;1-City	1-A;2-B;3-C;4-D;5-E		0-No;1-Yes	1-A;2-B;3-C;4-D;5-E		reservation point in part A	reservation point in part B	0-No;1-Yes		1-A;2-B;3-C;4-D;5-E	1-left hand;2-right hand
1	1	22	1	7.4	883.67	11.035	7.9	903.1	11.1765	6	873	11.0325	7.5	899	11.265	0	0	3	4	1	3	3	600	600	1	1	1	2
2	1	26	1	3.33	583.03	7.74555	5.17	761.13	9.867	3.5	566.5	7.4475	5	788	9.8025	1	0	3	3	1	2	4	500	500	1	1	1	2
3	1	19	1	3.8	647.33	8.56995	3.8	647.33	8.56995	4	578.5	7.7025	4	578.5	7.7025	1	1	1	2	1	3	3	480	480	1	1	1	2
4	1	27	0	5.83	788.4	10.076	5.1	765.77	9.95655	5	793.5	10.1025	4.5	777	10.065	1	0	2	3	1	2	4	580	600	1	1		2
5	1	22	1	6.03	822.67	10.53	5.8	816.57	10.5085	5	839.5	10.6575	5	822	10.485	0	1	4	1	1	4	3	500	500	1	1	1	2
6	1	23	0	6.7	851.6	10.764	6.67	846.67	10.6999	6	849	10.8675	6	849	10.8675	1	0	3	2	1	2	4	750	750	0	1	1	2
7	1	26	0	5.43	775.73	10.0061	5.4	744.8	9.552	5	816	10.485	5	774	9.51	0	1	1	2	1	4	3	500	450	1	1	1	2
8	1	21	0	5.57	795.8	10.267	5.5	792.73	10.2409	5	822	10.2975	5	822	10.485	1	1	3	3	1	1	4	600	600	0	0	1	2
9	1	24	0	6.63	843.2	10.6579	6.37	835.17	10.6174	6	847.5	10.6575	5	849	10.8675	1	1	4	2	1	4	2	650	650	1	1	1	2
10	1	21	0	5.87	821.9	10.5686	6.67	852.53	10.788	5	839.5	10.6575	6	853.5	10.8675	1	0	2	2	1	2	2	620	620	0	1	1	2
11	1	22	0	6.3	824.6	10.479	5.77	818.47	10.5469	5	839.5	10.6575	5	833.5	10.485	0	1	3	2	1	4	2	600	600	1	1	2	2
12	1	21	1	6.13	828.67	10.59	7.77	895.77	11.1064	6	842.5	10.6575	7	896	11.0625	0	1	2	2	1	4	4	700	800	1	1	1	2
13	1	23	1	5.3	775.07	10.0361	5.73	812.23	10.4635	4.5	788	10.065	5	822	10.485	0	0	1	3	1	4	4	500	600	0	1	1	2
14	1	22	1	8.77	918.83	11.1525	9.23	916.6	10.9789	8	915.5	11.04	8	915.5	11.0625	0	0	2	2	1	3	3	900	800+	1	1	1	2
15	1	19	0	5.13	771.57	10.0335	5.13	771.57	10.0335	4.5	777	10.065	4.5	777	10.065	1	1	3	3	1	5	1	600	600	1	0	1	2
16	1	24	0	5.63	742.3	9.44445	6.13	846.07	10.851	5	777	9.495	5	862	11.01	0	0	1	1	1	4	2	500	600	1	1	1	2
17	1	21	1	5.73	803.2	10.3279	5.93	824.93	10.594	5	816	10.485	5	839.5	10.6575	1	0	2	3	1	4	3	600	600	1	1	1	2
18	2	20	0	7.67	892.9	11.0936	7.77	891.53	11.043	7	880.5	11.0625	7	880.5	11.0625	0	0	2	1	1	4	4	800	800	1	1	1	2
19	2	21	1	4.83	748.27	9.774	4.83	768.97	10.0845	4.5	770	9.72	4.5	793.5	10.1025	1	1	1	1	1	4	4	500	500	1	1	1	2
20	2	23	1	5.4	745.33	9.55995	4.9	732.67	9.52005	5	813.5	10.035	5	733	9.195	0	0	2	1	1	2	4	500	560	1	1	2	2
21	2	21	1	3.17	597.3	8.00955	3.33	635.83	8.53755	3	536.5	7.2975	3.5	574.5	7.5975	0	0	1	1	1	4	2	500	500	0	1	1	2
22	2	19	0	4.52	745.9	9.83325	6.28	845.97	10.8068	4	755	9.345	6	852	10.71	0	0	2	2	1	4	1	500	600	1	1	1	2
23	2	21	0	6.53	836.5	10.5875	6.57	837.87	10.5979	6	849	10.8675	6	839.5	10.6575	1	1	3	1	1	3	5	780	750	1	0	1	2
24	2	22	1	6.77	813.37	10.1704	6.03	803.7	10.2454	5	839.5	10.2825	5	839	10.2975	1	1	2	2	1	2	4	500	540	1	1	1	2
25	2	23	0	3.43	640.03	8.57055	5.5	794.2	10.263	3.5	574.5	7.5975	5	802	10.1025	0	1	4	2	1	4	1	500	600	1	1	1	2
26	2	23	0	8.6	917.97	11.1896	8.03	907.27	11.199	8	915.5	11.265	7.5	902.5	11.265	1	1	2	1	1	2	3	800	800	0	1	1	2
27	2	24	0	7.47	882.7	11.0006	7	870.83	10.9625	6.5	889.5	11.055	6	862	11.0325	0	0	3	3	1	4	1	700	650	0	0	1	2
28	2	23	0	6.63	844.67	10.68	6.53	847.63	10.7546	6	849	10.8675	5.5	853.5	10.8675	0	0	1	2	1	2	4	520	720	1	1	1	2
29	2	23	0	5.23	737.73	9.49605	6.8	856.17	10.8025	5	774	9.72	6	856	10.8675	0	1	3	2	1	4	3	500	600	1	1	1	2
30	2	25	0	6.17	803.5	10.2025	4.23	705.93	9.31905	5	816	10.2975	4	680.5	8.6325	0	1	1	2	1	4	1	600	500	1	1	1	2
31	2	22	1	7.2	882.5	11.0775	7.2	882.5	11.0775	6.5	873	11.0625	6.5	873	11.0625	0	1	3	2	1	3	4	600	600	1	0	2	2
32	2	23	0	7.1	870.53	10.9279	7.47	888.87	11.0929	6	862	11.0325	7	880.5	11.0625	0	1	3	2	1	4	1	700	700	0	1	1	2
33	2	24	1	3.87	651.5	8.61255	4.57	720.03	9.4305	4	580.5	7.7625	4	713	8.8275	0	1	1	4	1	2	4	700+	650+	1	1	1	2
34	2	20	1	5.4	794.93	10.3039	5.7	816.6	10.539	5	815	10.065	5	833.5	10.485	0	0	3	2	1	4	2	700	740	0	1	3	2
35	3	18	0	7.13	873.17	10.9575	7.1	874.83	10.9924	6	862	11.0325	6	880.5	11.0625	1	1	3	2	1	4	3	600	600	1	1	1	2
36	3	18	1	7.33	885.17	11.0775	7.87	900.47	11.147	6	873	11.0625	7.5	899	11.265	1	1	1	1	1	4	2	700	700	1	1	1	2
37	3	19	1	4.7	708.77	9.22155	5.6	807.33	10.4299	4	680.5	8.6325	5	822	10.485	1	1	3	4	1	2	2	500	500	1	0	1	2
38	3	22	0	5.86	811.17	10.4089	5.48	823.93	10.7142	5	808	10.365	5	843	10.71	0	0	2	1	1	3	4	600	600	1	0	1	2
39	3	21	1	4.1	666.52	8.76675	4.34	722.9	9.54	4	599	7.845	4	678	8.685	1	0	1	2	1	3	4	490	500	1	1	1	2
40	3	22	0	7.43	891.57	11.1435	7.57	895	11.155	6	889.5	11.0625	6.5	889.5	11.0625	1	0	2	2	1	5	1	800	800	1	1	1	2
41	3	26	0	6.47	829.9	10.5085	6.47	829.9	10.5085	5.5	839.5	10.6575	5.5	839.5	10.6575	0	0	3	2	1	2	4	600	700	1	1	1	2
42	3	21	1	5.1	705.57	9.05355	5.23	767.33	9.94005	4	770	8.4975	5	795	9.72	0	0	3	1	1	4	3	500	500	1	1	1	2
43	3	21	1	6.1	785.23	9.94845	6.23	849.77	10.8765	5	803.5	10.035	5.5	856	11.01	1	1	3	3	1	3	3	750	750	1	1	1	2
44	3	20	0	2.53	540.6	7.34895	6.8	866.7	10.9605	2	503	7.05	6	873	11.0325	0	0	2	1	1	4	4	600	800	1	1	1	2
45	3	20	1	3.23	648.57	8.7585	5.03	743.53	9.64305	3	574.5	7.7025	4.5	759	9.555	1	0	3	4	1	4	4	400	500	1	0	1	2
46	3	20	0	6.07	806.57	10.2784	6.03	839.47	10.782	5	842.5	10.485	5	849	10.8675	1	0	3	4	1	2	4	560	560	1	1	1	2
47	3	21	0	6.2	806.3	10.2345	5.47	788.63	10.1895	5	816	10.485	5	793.5	10.1025	1	1	3	3	1	5	1	600	600	1	1	1	2
48	3	21	1	7.8	889.97	11.0096	7.17	882.83	11.0925	7	889.5	11.0625	6	880.5	11.0625	1	1	3	3	1	4	3	600	500	0	0	1	2
49	3	20	1	6.57	823.4	10.3811	5.6	799.2	10.308	6	849	10.6575	5	816	10.485	0	0	1	2	1	3	2	800	800	0	1	3	2
